# Supplementary material for: Versatile whole-organ/body staining and imaging based on electrolyte-gel properties of biological tissues
Source: Nat Commun. 2020 Apr 27;11:1982. doi: 10.1038/s41467-020-15906-5 (PMC7184626; doi:10.1038/s41467-020-15906-5)
Supplement: Supplementary file 4 — Supplementary Data 1 [file 41467_2020_15906_MOESM4_ESM.xlsx]

## Sheet: Sheet 1
	Supplementary Data 1. Tested antibodies
No.	Target protein	Host	Clonarity	Target cell type/structure	Vender	Catalog No.	Concentration	Dilution (2D staining)	2D staining result*	Dilution (hemisphere 3D staining)	3D staining result (with hemisphere)*	Whole brain staining result*	Suitable delipidation method	3D staining temp.	Enzyme compatibility (optional)**	Worked additive***	Estimated staining period****	Note
1	NeuN	Mouse	Monoclonal IgG1	Neuron nuclei	Millipore	MAB377 (Lot# 2592741)	1 mg/mL	1/1000	✔	1/100	✔	✔	CUBIC-L	32°C	H: (+), C: (+)	Quadrol	1 week
2	NeuN	Rabbit	Polyclonal	Neuron nuclei	Millipore	ABN78 (Lot# 2885346)	1 mg/mL	1/1000	✔	1/100	✔	Insufficient penetration	CUBIC-L	32°C	H: (+), C: (+)	Quadrol	2 weeks
3	Calbindin D28K	Rabbit	Polyclonal	Inhibitory neuron	Sigma	C2724 (Lot# 093M4801)	0.68 mg/mL	1/1000	✔	1/50	✔	✔	CUBIC-L	32°C	H: (+), C: (+)	Quadrol / Urea (0.5 M)	3 weeks
4	Parvalbumin (PV)	Mouse	Monoclonal IgG1	Inhibitory neuron	Swant	PV235 (Lot# 10-11(F))	serum	1/1000	✔	1/50	✔	✔	CUBIC-L	Room temp.	H: (+), C: (+)	No additive	3 weeks	Sensitive to fixation period (longer was better)
5	Somatostatin (Sst)	Rabbit	Polyclonal	Inhibitory neuron	Peninsula	T4103 (Lot# A14111)	serum	1/1000	(Low SBR)	1/50	(Low SBR)	N/D	N/D	Room temp.	H: (N/D), C: (+)	N/D	N/D
6	Somatostatin (Sst)	Rat	Monoclonal IgG2b	Inhibitory neuron	Millipore	MAB354, clone YC7 (Lot# 3005269)	0.1mg/mL	1/100	✔	1/10	✔	✔	CUBIC-L	Room temp.	H: (+), C: (+)	Quadrol	2 weeks
7	Glutamic Acid Decarboxylase (Gad) 67 specific	Mouse	Monoclonal IgG2a	Inhibitory neuron	Millipore	MAB5406, clone 1G10.2 (Lot# 2844575)	1 mg/mL	1/100-1/1000	✔	1/100	✔	✔	CUBIC-L	32°C	H: (+), C: (+)	Quadrol	2 weeks
8	Glutamic Acid Decarboxylase (Gad) 65/67	Rabbit	Polyclonal	Inhibitory neuron	Sigma	G5163	unknown	1/1000	(Low SBR)	-	N/D	N/D	N/D	N/D	H: (N/D), C: (N/D)	N/D	N/D
9	Glutamic Acid Decarboxylase (Gad) 65/67	Mouse	Monoclonal IgG1	Inhibitory neuron	MBL	M018-3 (Lot# 024)	1 mg/mL	1/500	✔	1/50	✔	N/D	CUBIC-L	32°C	H: (+), C: (+)	Quadrol / Urea (1 M)	4 weeks~
10	Tyrosine hydroxylase (Th)	Mouse	Monoclonal IgG2a	Dopamine neuron	Santa Cruz	sc-25269 (Lot# H2510)	0.2 mg/mL	1/100-1/1000	✔	1/20	✔	✔	CUBIC-L	37°C	H: (+), C: (+)	Quadrol / Urea (0.5 M)	2 weeks
11	Dopamine Transporter (Dat)	Rabbit	Polyclonal	Dopamine neuron	Sigma	HPA013602 (Lot# A97032)	0.2 mg/mL	1/100-1/1000	✔	1/20	(Insufficient penetration)	N/D	CUBIC-L	32°C	H: (N/D), C: (+)	N/D	N/D
12	Dopamine Transporter (Dat)	Mouse	Monoclonal IgG1	Dopamine neuron	abcam	ab128848 (Lot# GR249640-3)	1 mg/mL	1/100	✔	1/100	✔	✔	CUBIC-L	32°C	H: (+), C: (+)	Quadrol	2 weeks
13	Dopamine beta Hydroxylase (Dbh)	Rabbit	Monoclonal	Noradrenaline neuron	abcam	ab209487 (Lot# GR310529-2)	0.53 mg/mL	1/100	✔	1/50	✔	✔	CUBIC-L	Room temp.	H: (+), C: (+)	No additive	2 weeks
14	Choline Acetyltransferase (ChAT)	Goat	Polyclonal	Acetylcholine neuron	Millipore	AB144P (Lot# 3018862)	unknown	1/100	✔	1/20	✔	✔	CUBIC-L	32°C	H: (+), C: (+)	Quadrol	3 weeks
15	Choline Acetyltransferase (ChAT)	Rabbit	Monoclonal	Acetylcholine neuron	abcam	ab178850 (Lot# GR315911-3)	2.1 mg/mL	1/500	✔	1/200	✔	✔	CUBIC-L	Room temp.	H: (+), C: (+)	Quadrol	2 weeks
16	Tryptophan hydroxylase 2 (Tph2)	Mouse	Monoclonal IgG1	Serotonin neuron	Sigma	AMAb91108 (Lot# 02981)	1 mg/mL	1/500	✔	1/100	✔	✔	CUBIC-L	32°C	H: (+), C: (+)	No additive	2 weeks
17	Copeptin	Goat	Polyclonal	AVP neuron	Santa Cruz	sc-7812 (Lot# J0604)	0.2 mg/mL	1/1000	✔	1/20	✔	✔	CUBIC-L	32°C	H: (+), C: (+)	Quadrol	1 week
18	LRPAP-1	Rabbit	Polyclonal	Neuron subtypes	Sigma	HPA008001 (Lot# R02480)	0.05 mg/mL	1/50	✔	1/10	✔	✔	CUBIC-L	32°C	H: (+), C: (+)	Quadrol	1 week
19	Camk2b	Rabbit	Polyclonal	Neuron subtypes	Sigma	HPA026307 (Lot# R27007)	0.3 mg/mL	1/1000	(Low SBR)	1/30	(Insufficient penetration)	N/D	CUBIC-L	32°C	H: (+), C: (+)	N/D	N/D
20	RAP1GAP	Rabbit	Polyclonal	Neuron subtypes	Sigma	HPA001922 (Lot# R03996)	0.2 mg/mL	1/1000	(Low SBR)	1/20	(Insufficient penetration)	N/D	CUBIC-L	32°C	H: (+), C: (+)	N/D	N/D
21	p75NTR	Rat	Monoclonal IgG2a	Neuron subtypes	MBL	D297-3 (Lot# 001)	1 mg/mL	1/100	(No specific staining)	-	N/D	N/D	N/D	N/D	H: (N/D), C: (N/D)	N/D	N/D
22	PKCa/PRKCA1	Rabbit	Polyclonal	Neuron subtypes	LSBio	LS-C164546 (Lot# 75278)	0.4 mg/mL	1/100	✔	1/40	(Insufficient penetration)	N/D	CUBIC-L	Room temp.	H: (+), C: (+)	N/D	N/D
23	PKCa/PRKCA1	Mouse	Monoclonal IgG2a	Neuron subtypes	Novus	NB600-201 (Lot# A-2)	1 mg/mL	1/200	✔	1/75	✔	(Low SBR)	CUBIC-L	32°C	H: (+), C: (+)	Quadrol (1%)	2 weeks
24	Ionized calcium binding adapter molecule 1 (Iba1)	Rabbit	Polyclonal	Microglia	Wako	019-19741 (Lot# CTF4377)	0.5 mg/mL	1/200-1/500	✔	1/50	✔	✔	CUBIC-L	Room temp.	H: (+), C: (+)	No additive	3 weeks
25	Glial Fibrillary Acidic Protein (GFAP)	Mouse	Monoclonal IgG1	Astrocytes	Sigma	C9205 (Cy3 conj) (Lot# 022M4752V)	1 mg/mL	1/1000	✔	1/100	✔	✔	CUBIC-L	32°C	H: (+), C: (+)	No additive	3 weeks
26	Glial Fibrillary Acidic Protein (GFAP)	Mouse	Monoclonal IgG1	Astrocytes	MBL	D097-3 (Lot# 012)	1 mg/mL	1/500	✔	1/100	✔	✔	CUBIC-L	32°C	H: (+), C: (+)	Quadrol	2 weeks
27	Oligodendrocyte transcription factor 2 (Olig2)	Rabbit	Polyclonal	Oligodendrocytes	IBL	18953 (Lot# 1D-104)	0.1 mg/mL	1/200-1/500	(Low SBR)	1/10	✔	(Low SBR)	CUBIC-1A	Room temp.	H: (+), C: (+)	No additive	3 weeks
28	Oligodendrocyte transcription factor 2 (Olig2)	Rabbit	Monoclonal	Oligodendrocytes	Abcam	ab109186 (Lot# GR210294-11)	0.135 mg/mL	1/100	(No specific staining)	-	N/D	N/D	N/D	N/D	H: (N/D), C: (N/D)	N/D	N/D
29	Neurofilament (pan)	Mouse	Monoclonal IgG1	Axon	invitrogen	18-0171Z (Lot# 1634056A)	0.05 mg/mL	1/100	✔	1/10	✔	✔	CUBIC-L	32°C	H: (+), C: (+)	Quadrol / Urea (0.5 M)	6 weeks
30	Neurofilament (L+H)	Mouse	Monoclonal IgG1	Axon	Monosan	MON 3004 (Lot# 373004E)	0.03 mg/mL	1/100	✔	1/5	(Insufficient penetration)	N/D	CUBIC-L	32°C	H: (N/D), C: (+)	Quadrol / Urea (1 M)	N/D
31	Phosphoneurofilament (Phospho-Nf)	Mouse	Monoclonal IgG1	Axon	Biolegend	801601, SMI31 (Lot# B222936)	1 mg/mL	1/100	✔	1/50	✔	✔	CUBIC-L	32°C	H: (+), C: (+)	Quadrol / Urea (2 M)	6 weeks
32	Microtubule-Associated Protein (MAP) 2	Rabbit	Polyclonal	Neurite, dendrite	Sigma	HPA012828 (Lot# A96874)	0.1 mg/mL	1/100	✔	1/10	(Low SBR)	N/D	CUBIC-L	32°C	H: (N/D), C: (+)	N/D	N/D
33	Microtubule-Associated Protein (MAP) 2	Mouse	Monoclonal IgG1	Neurite, dendrite	Abcam	ab11267 (Lot# GR319463-3)	2.3 mg/mL	1/200	✔	1/200	✔	✔	CUBIC-L	32°C	H: (-), C: (+)	Quadrol	3 weeks
34	Synaptophysin	Mouse	Monoclonal IgG1	Pre-synapse	MBL	D073-3 (Lot# 013)	1 mg/mL	1/500	✔	1/50	✔	✔	CUBIC-L	32°C	H: (+), C: (+)	Quadrol (2.5-5%)	3 weeks~
35	Synaptotagmin1/2	Mouse	Monoclonal IgG2a	Pre-synapse	MBL	D156-3 (Lot# 011)	1 mg/mL	1/500	✔	1/50	(Insufficient penetration)	N/D	CUBIC-L	32°C	H: (+), C: (+)	Quadrol / Urea (1 M)	8 weeks~
36	Synapsin-1	Rabbit	Polyclonal	Pre-synapse	Millipore	AB1543P (Lot# 2195992)	unknown	1/100	✔	-	N/D	N/D	N/D	N/D	H: (N/D), C: (+)	N/D	N/D	Used in Susaki et al. Cell 2014
37	α-Smooth Muscle Actin (SMA)	Mouse	Monoclonal IgG2a	arterial smooth muscle	Sigma	A5228 (Lot# 074M4814V)	2.2 mg/mL	1/1000	✔	1/220	✔	✔	CUBIC-L	32°C	H: (+), C: (+)	Quadrol	1 week	Used in Tainaka et al. Cel 2014; Kubota et al. Cell Reports 2017
38	c-Fos	Rabbit	Polyclonal	Activated neuron	Sigma	HPA018531 (Lot# E105612)	0.2 mg/mL	1/100	✔	1/40	✔	(Low SBR)	CUBIC-1A	37°C	H: (+), C: (+)	Quadrol	1 week
39	c-Fos	Mouse	Monoclonal IgG1	Activated neuron	Abcam	clone 2H2 / ab208942(Lot# GR3187875-2)	1 mg/mL	1/1000	✔	1/150	✔	(Nonspecific signal in vessels)	CUBIC-L	32°C	H: (+), C: (+)	Quadrol	1 week	Positive non-specific signals in vessels
40	c-Fos	Rabbit	Monoclonal	Activated neuron	CST	2250S (Lot# 9)	0.26 mg/mL	1/200	✔	1/75	✔	✔	CUBIC-L	32°C	H: (-), C: (+)	No additive	2 weeks
41	Arc	Rabbit	Polyclonal	Activated neuron	Synaptic Systems	156 003 (Lot# 156003/1-63)	1 mg/mL	1/500	✔	1/100	✔	✔	CUBIC-L	32°C	H: (+), C: (+)	Quadrol	4 weeks
42	β-Amyloid (6E10)	Mouse	Monoclonal IgG1	Amyloid plaque	Biolegend	93049 (Lot# B213174)	1 mg/mL	1/100	✔	1/100	N/D	✔	CUBIC-L	Room temp.	H: (+), C: (N/D)	Quadrol	2 weeks
43	β-Amyloid (82E1)	Mouse	Monoclonal IgG1	Amyloid plaque	IBL	10323 (Lot# 0D-906)	0.1 mg/mL	1/100	✔	1/100	N/D	(Insufficient penetration)	CUBIC-L	Room temp.	H: (+), C: (N/D)	N/D	N/D
44	CREB	Rabbit	Monoclonal	Nuclei protein	CST	#9197(48H2) (Lot#18)	1.8 mg/mL	1/1000	✔	1/350	✔	✔‡	CUBIC-L	32°C	H: (+), C: (N/D)	Quadrol (1%)	2 weeks
	*Delipidation was performed with either CUBIC-1A or CUBIC-L.
	**H, hyaluronidase; C, collagenase. Although we applied the enzyme reactions in the current version of protocol, the step is considered as optional (see Methods).
	***2.5% Quadrol was used unless indicated
	****Estimation for whole adult mouse brain staining
	‡performed with a whole kidney
