# Supplementary material for: Versatile whole-organ/body staining and imaging based on electrolyte-gel properties of biological tissues
Source: Nat Commun. 2020 Apr 27;11:1982. doi: 10.1038/s41467-020-15906-5 (PMC7184626; doi:10.1038/s41467-020-15906-5)
Supplement: Supplementary file 5 — Supplementary Data 2 [file 41467_2020_15906_MOESM5_ESM.xlsx]

## Sheet: Sheet 1
Supplementary Data 2. Summary of 3D staining and imaging conditions
Target protein	Host (subclass)	Vender (Cat#)	Sample	Delipidation reagent	Nucleic acid stain	Dilution of antibody	Dyes	Tested enzyme reaction‡	Additive*	Temperature of immunostaining	Immunostaining period	Imaging direction**	Pixel resolution	Filters for image processing*** (immunostaining channels)	Figure	Note
NeuN	mouse (IgG1)	Millipore (MAB377)	Adult whole mouse brain (WT)	CUBIC-L	SYTOX-G	1/100	A594	Hyaluronidase	2.5% Q	32°C → 4°C	7 days → 5 day	D-V	8.3 × 8.3 × 9 μm	1)	Fig. 3, 4
Calbindin D28K	Rabbit	Sigma (C2724)	Adult whole mouse brain (WT)	CUBIC-L	SYTOX-G	1/50	A594	Hyaluronidase	2.5% Q + 0.5 M U	32°C → 4°C	20 days → 5 days	D-V	8.3 × 8.3 × 9 μm 2.5 × 2.5 × 3 μm	No filter 1)	Fig. 4, Supplementary Fig. 5
Parvalbumin (PV)	Mouse (IgG1)	Swant (PV235)	Adult whole mouse brain (WT)	CUBIC-L	SYTOX-G	1/50	A594	Hyaluronidase	-	32℃	16 days	D-V	8.3 × 8.3 × 9 μm	1)	Fig. 4, Supplementary Fig. 5
Somatostatin (Sst)	Rat	Millipore (MAB354)	Adult whole mouse brain (WT)	CUBIC-L	BOBO-1	1/10	A594	Hyaluronidase	-	Room temp.	31 days	D-V	8.3 × 8.3 × 9 μm	1)	Fig. 4, Supplementary Fig. 5	PV and GAD67 were simultaneously stained.
Tyrosine hydroxylase (Th)	Mouse (IgG2a)	Santa Cruz (sc-25269)	Adult whole mouse brain (WT)	CUBIC-L	SYTOX-G	1/20	A594	Hyaluronidase	2.5% Q + 0.5 M U	37°C	15 days	V-D	8.3 × 8.3 × 9 μm	1)	Fig. 4, Supplementary Fig. 5
Dopamine Transporter (Dat)	Mouse (IgG1)	abcam (ab128848)	Adult whole mouse brain (WT)	CUBIC-L	SYTOX-G	1/100	A594	Hyaluronidase	2.5% Q	32°C → 4°C	15 days → 5 days	V-D	8.3 × 8.3 × 9 μm	1)	Fig. 4, Supplementary Fig. 5
Dopamine beta Hydroxylase (Dbh)	Rabbit	abcam (ab209487)	Adult whole mouse brain (WT)	CUBIC-L	SYTOX-G	1/50	A594	Hyaluronidase	-	Room temp.	19 days	V-D	8.3 × 8.3 × 9 μm	1)	Fig. 4, Supplementary Fig. 5
Choline Acetyltransferase (ChAT)	Rabbit	abcam (ab178850)	Adult whole mouse brain (WT)	CUBIC-L	SYTOX-G	1/200	A594	Hyaluronidase	2.5% Q	Room temp.	10 days	V-D	8.3 × 8.3 × 9 μm	1)	Fig. 4, Supplementary Fig. 5
Tryptophan hydroxylase 2 (Tph2)	Mouse (IgG1)	Sigma (AMAb91108)	Adult whole mouse brain (WT)	CUBIC-L	SYTOX-G	1/100	A594	Hyaluronidase	-	32℃	10 days	V-D	8.3 × 8.3 × 9 μm	3)	Fig. 4, Supplementary Fig. 5
Copeptin	Goat	Santa Cruz (sc-7812)	Adult whole mouse brain (WT)	CUBIC-L	SYTOX-G	1/20	A594	Hyaluronidase	2.5% Q	32℃	7 days	V-D	8.3 × 8.3 × 9 μm	1)	Fig. 4, Supplementary Fig. 5
LRPAP-1	Rabbit	Sigma (HPA008001)	Adult whole mouse brain (WT)	CUBIC-L	SYTOX-G	1/10	A594	Hyaluronidase	2.5% Q	32°C → 4°C	15 days → 1 day	D-V	8.3 × 8.3 × 9 μm	1)	Fig. 4, Supplementary Fig. 5
Ionized calcium binding adapter molecule 1 (Iba1)	Rabbit	Wako (019-19741)	Adult whole mouse brain (WT)	CUBIC-L	SYTOX-G	1/50	A594	Hyaluronidase	-	Room temp.	17 days	D-V	8.3 × 8.3 × 9 μm 2.5 × 2.5 × 3 μm	1) 2) No filter	Fig. 4, Supplementary Fig. 5
Glial Fibrillary Acidic Protein (GFAP)	Mouse (IgG1)	Sigma (C9205)	Adult whole mouse brain (WT)	CUBIC-L	BOBO-1	1/100	Cy3 (conjugated)	Hyaluronidase	-	32℃	11 days	D-V	8.3 × 8.3 × 9 μm	1)	Supplementary Fig.5
Glial Fibrillary Acidic Protein (GFAP)	Mouse (IgG1)	MBL (D097-3)	Adult whole mouse brain (WT)	CUBIC-L	SYTOX-G	1/100	A594	Hyaluronidase	2.5% Q	32℃	10 days	D-V	8.3 × 8.3 × 9 μm	1)	Fig. 4, Supplementary Fig. 5
Neurofilament (pan)	Mouse (IgG1)	invitrogen (18-0171Z)	Adult whole mouse brain (WT)	CUBIC-L	SYTOX-G	1/5	A594	Hyaluronidase	2.5% Q + 0.5 M U	32℃	8 weeks	D-V	8.3 × 8.3 × 9 μm 2.5 × 2.5 × 3 μm	1) No filter	Fig. 4, Supplementary Fig. 5
Phosphoneurofilament (Phospho-Nf)	Mouse (IgG1)	Biolegend (801601, SMI31)	Adult whole mouse brain (WT)	CUBIC-L	SYTOX-G	1/25	A594	Hyaluronidase	2.5% Q + 2 M Urea	32℃	6 weeks	D-V	8.3 × 8.3 × 9 μm	1)	Fig. 4, Supplementary Fig. 5
Microtubule-Associated Protein (MAP) 2	Mouse (IgG1)	Abcam (ab11267)	Adult whole mouse brain (WT)	CUBIC-L	SYTOX-G	1/200	A594	Collagenase P	2.5% Q	32°C → 4°C	18 days → 1 days	D-V	8.3 × 8.3 × 9 μm	1)	Fig. 4, Supplementary Fig. 5
Synaptophysin	Mouse (IgG1)	MBL (D073-3)	Adult whole mouse brain (WT)	CUBIC-L	SYTOX-G	1/50	A594	Hyaluronidase	2.5% Q	32℃	20 days	D-V	8.3 × 8.3 × 9 μm 2.5 × 2.5 × 3 μm	1) No filter	Fig. 4, Supplementary Fig. 5
α-Smooth Muscle Actin (SMA)	Mouse (IgG2a)	Sigma (A5228)	Adult whole mouse brain (WT)	CUBIC-L	SYTOX-G	1/200	A594	Hyaluronidase	2.5% Q	32℃	7 days	D-V	8.3 × 8.3 × 9 μm	No filter	Fig. 4, Supplementary Fig. 5
Arc	Rabbit	Synaptic Systems (156 003)	Adult whole mouse brain (WT)	CUBIC-L	BOBO-1	1/100	Cy3	Hyaluronidase	2.5% Q	32°C → 4°C	26 days → 5 days	V-D	8.3 × 8.3 × 9 μm	1) 2)	Fig. 4, Supplementary Fig. 5	cFos (abcam) were simultaneously stained.
CREB	Rabbit	CST (9197)	Adult whole kidney (WT)	CUBIC-L	SYTOX-G	1/350	A594	Hyaluronidase	1% Q	32°C → 4°C	14 days → 5 days	-	6.5 × 6.5 × 7 μm	1)	Supplementary Fig. 7
PV + Sst + GAD67	Mouse (IgG1) + Rat + Mouse (IgG2a)	Swant (PV235) + Millipore (MAB354) + Millipore (MAB5406)	Adult whole mouse brain (WT)	CUBIC-L	BOBO-1	1/50 + 1/10 + 1/75	Cy3 + A594 + A647	Hyaluronidase	-	Room temp. → 4°C	7 weeks → 5 days	D-V	8.3 × 8.3 × 9 μm	1) (all channels)	Fig. 5, Supplementary Fig. 5
ChAT + Dat	Goat + Mouse (IgG1)	Millipore (AB144P) + abcam (ab128848)	Adult whole mouse brain (Thy1-YFP-H Tg)	CUBIC-L	-	1/20 + 1/100	A594 + A647	Hyaluronidase	2.5% Q	32°C → 4°C	15 days → 5 days	V-D	8.3 × 8.3 × 9 μm	1) (both channels)	Fig. 6, Supplementary Fig. 5
Sst + ChAT + Tph2	Rat + Goat + Mouse (IgG1)	Millipore (MAB354) + Millipore (AB144) + Sigma (AMAb91108)	Adult whole mouse brain (WT)	CUBIC-L	BOBO-1	1/10 + 1/20 + 1/100	Cy3 + A594 + A647	Hyaluronidase	2.5% Q	Room temp. → 4°C	5 weeks → 5 days	V-D	8.3 × 8.3 × 9 μm	1) (all channels) / 2) (ChAT channel)	Supplementary Fig. 8
β-Amyloid (6E10) + α-SMA	Mouse (IgG1 + IgG2a)	Biolegend (93049) + Sigma (A5228)	Adult whole mouse brain (AppNL-G-F KI)	CUBIC-L	SYTOX-G	1/100 + 1/200	A594 + A647	Hyaluronidase	2.5% Q	Room temp. → 4°C	3 weeks → 1 days	D-V	8.3 × 8.3 × 9 μm	1) (both channels) / 2) (α-SMA channel)	Supplementary Fig. 5 and 8
Somatostatin (Sst)	Rat	Millipore (MAB354)	Adult whole mouse brain (RV label)	CUBIC-L	RedDot2	1/10	Cy3	Hyaluronidase	2.5% Q	Room temp. → 4°C	12 days → 6 days	D-V	8.3 × 8.3 × 9 μm	1)	Fig. 7
c-Fos	Rabbit	CST (2250S)	Adult whole mouse brain (WT, +MK-801 or saline)	CUBIC-L	SYTOX-G	1/75	A594	-	-	32°C → 4°C	14 days → 5 days	V-D	6.5 × 6.5 × 7 μm	1) and convolve	Fig. 8, Supplementary Fig. 5 and 10
GFAP + α-SMA	Mouse (IgG1 + IgG2a)	MBL (D097-3) + Sigma (A5228)	Adult whole mouse brain (WT)	CUBIC-L	SYTOX-G	1/100 + 1/200	A594 + A647	Hyaluronidase	2.5% Q	32℃	10 days	D-V	8.3 × 8.3 × 9 μm 2.5 × 2.5 × 3 μm	1) (α-SMA channel) 1) (both channels) / 2) (α-SMA channel)	Fig. 9, Supplementary Fig. 11
GFAP + α-SMA	Mouse (IgG1 + IgG2a)	MBL (D097-3) + Sigma (A5228)	Adult marmoset hemisphere	CUBIC-L	SYTOX-G	1/100 + 1/200	A594 + A647	Hyaluronidase	2.5% Q	32℃ → 4℃	4 weeks → 5 days	L-M/M-L L-M L-M	16.4 × 16.4 × 16 μm 8.3 × 8.3 × 9 μm 2.5 × 2.5 × 3 μm	1) (all channels) / 2) and "Subtract background" function (α-SMA channel) 1) (α-SMA channel) 1) 2) and "Subtract background" function (α-SMA channel)	Fig. 9, Supplementary Fig. 11
GFAP + α-SMA	Mouse (IgG1 + IgG2a)	Sigma (C9205) + Sigma (A5228)	Adult human cellebelum block	CUBIC-1A	BOBO-1	1/100 + 1/200	Cy3 + A594	Hyaluronidase	2.5% Q	32℃ → 4℃	5 weeks → 5 days	-	8.3 × 8.3 × 9 μm 2.5 × 2.5 × 3 μm	1) (all channels) 1) 2) (α-SMA channel)	Supplementary Fig.11
‡Although we applied the enzyme reactions in the current version of protocol, the step is considered as optional (see Methods).
*Q, Quadrol; U, Urea
**D, dorsal; V, ventral; M, medial; L, lateral
***1) selecting the noise pixels outside the brain area with an intensity threshold and applying “remove outlier” function of ImageJ
2) selecting the noise pixels with an intensity threshold higher than the staining signals, and applying “remove outlier” function or simply replacing the intensity to zero
3) selecting the noise pixels in combination with an intensity threshold and manual selection, and apply “clear” function of ImageJ
